# Supplementary material for: Enhancing Anti-G Antibody Induction by a Live Single-Cycle Prefusion F—Expressing RSV Vaccine Improves In Vitro and In Vivo Efficacy
Source: Viruses. 2022 Nov 9;14(11):2474. doi: 10.3390/v14112474 (PMC9697216; doi:10.3390/v14112474)
Supplement: Supplementary file 1 [file viruses-14-02474-s001.zip]

Archive with 1 entries (1 files):
- viruses-1918138-supplementary.pdf
